# Supplementary material for: Heterogenization of Heteropolyacid with Metal-Based Alumina Supports for the Guaiacol Gas-Phase Hydrodeoxygenation
Source: Molecules. 2023 Feb 28;28(5):2245. doi: 10.3390/molecules28052245 (PMC10005010; doi:10.3390/molecules28052245)
Supplement: Supplementary file 1 [file molecules-28-02245-s001.zip]

Archive with 1 entries (1 files):
- molecules-2251431-supplementary.pdf
